# Supplementary material for: Simultaneous measurement of chromatin accessibility, DNA methylation, and nucleosome phasing in single cells
Source: eLife. 2017 Jun 27;6:e23203. doi: 10.7554/eLife.23203 (PMC5487215; doi:10.7554/eLife.23203)
Supplement: Supplementary file 1. — Table 1: scNOMe-seq libraries used in this paper and their technical details and alignment summary statistics. Table 2: Primer sequences of primers used for amplification and barcoding of sequencing library. Table 3: Additional datasets used in this study and their sources. DOI: http://dx.doi.org/10.7554/eLife.23203.037 [file elife-23203-supp1.xlsx]

## Sheet: Supplemental Table 1
Library ID	Pool	cell type	GpC MTase	barcode	read type	sequencer	library_date	total	aligned	unique	bp_covered	GpC_covered	CpG_covered
GM_1	a	GM12878	Yes	35	2x100	HiSeq4000	2016-01-05	36805576	20023733	4378752	193430422	7400889	1355176
GM_2	a	GM12878	Yes	36	2x100	HiSeq4000	2016-01-05	27467676	13298423	4434305	243870323	7560021	1403014
GM_3	a	GM12878	Yes	16	2x100	HiSeq4000	2016-01-08	18884268	7236118	1870870	95617123	3625789	667968
GM_4	a	GM12878	Yes	19	2x100	HiSeq4000	2016-01-08	23884784	14514666	2753852	115529185	4646090	849136
GM_5	a	GM12878	Yes	21	2x100	HiSeq4000	2016-01-08	24429269	9196541	2666128	125593477	4473613	799169
GM_6	a	GM12878	Yes	22	2x100	HiSeq4000	2016-01-08	24266147	12219205	2788899	124944149	4557631	834781
GM_7	a	GM12878	Yes	23	2x100	HiSeq4000	2016-01-08	27639703	15202844	3045362	125536042	4927768	906601
GM_8	a	GM12878	Yes	29	2x100	HiSeq4000	2016-01-14	35188517	16816730	3432644	146286975	6072218	1104067
GM_9	a	GM12878	Yes	30	2x100	HiSeq4000	2016-01-14	38949808	21215897	3788610	146457790	5937673	1104712
GM_10	a	GM12878	Yes	33	2x100	HiSeq4000	2016-01-14	16473531	10030531	2331428	99716134	3735721	682118
GM_11	a	GM12878	Yes	37	2x100	HiSeq4000	2016-01-14	48270725	23719516	5081592	215118881	7965449	1493356
GM_12	a	GM12878	Yes	38	2x100	HiSeq4000	2016-01-14	38494109	17532266	3252161	140470031	4991136	925966
GM_13	a	GM12878	No	40	2x100	HiSeq4000	2016-01-05	17851809	1770186	1079507	69571610	3008946	591014
GM_14	a	GM12878	No	43	2x100	HiSeq4000	2016-01-05	40189100	20761113	4292109	186410058	7484166	1394318
GM_15	a	GM12878	No	47	2x100	HiSeq4000	2016-01-05	41675402	23621895	8219099	422011823	17363646	3063764
GM_16	a	GM12878	No	25	2x100	HiSeq4000	2016-01-08	40992524	2353437	1729693	110894329	5028888	975525
GM_17	a	GM12878	No	26	2x100	HiSeq4000	2016-01-08	10139771	5231101	1610424	82383355	3306956	593111
GM_18	a	GM12878	No	39	2x100	HiSeq4000	2016-01-14	38853384	23609959	4734450	193264357	7935757	1477611
GM_19	a	GM12878	No	44	2x100	HiSeq4000	2016-01-14	40684821	22489550	3748590	139189671	5503338	1009746
K_1	b	K562	Yes	25	2x100	HiSeq2500	2014-02-23	29353863	18689863	3891436	220602327	8267921	1592103
K_2	b	K562	Yes	27	2x100	HiSeq2500	2014-02-23	26744027	16632233	3854783	216193223	9089774	1726937
K_3	b	K562	Yes	28	2x100	HiSeq2500	2014-02-23	26243956	16029000	3744638	207295220	8783399	1703850
K_4	b	K562	Yes	29	2x100	HiSeq2500	2014-02-23	34137394	19107466	3914518	214321956	8318828	1566634
K_5	b	K562	Yes	30	2x100	HiSeq2500	2014-02-23	32473072	19468051	4100937	223809764	8658517	1623981
K_6	b	K562	Yes	31	2x100	HiSeq2500	2014-02-23	41211713	24734335	4294351	220089677	8758062	1685874
K_7	b	K562	Yes	32	2x100	HiSeq2500	2014-02-23	30931512	18317479	3975479	217956027	8982765	1724335
K_8	b	K562	Yes	33	2x100	HiSeq2500	2014-02-23	31868566	17876969	3876536	208544612	8876294	1686192
K_9	b	K562	Yes	34	2x100	HiSeq2500	2014-02-23	33180290	20410563	4307551	230106234	9539478	1852164
K_10	b	K562	Yes	35	2x100	HiSeq2500	2014-02-23	33622488	19482321	2588296	124081496	4571495	854676
K_11	b	K562	Yes	36	2x100	HiSeq2500	2014-02-23	32836948	20210452	3858679	208182058	8288293	1554352

## Sheet: Supplemental Table 2
forward_p5	AATGATACGGCGACCACCGAGATCTACACTCTTTCCCTACACGACGCTCTTCCGATCT
INDEX16	CAAGCAGAAGACGGCATACGAGATGGACGGGTGACTGGAGTTCAGACGTGTGCTCTTCCGATCT
INDEX19	CAAGCAGAAGACGGCATACGAGATTTTCACGTGACTGGAGTTCAGACGTGTGCTCTTCCGATCT
INDEX21	CAAGCAGAAGACGGCATACGAGATCGAAACGTGACTGGAGTTCAGACGTGTGCTCTTCCGATCT
INDEX22	CAAGCAGAAGACGGCATACGAGATCGTACGGTGACTGGAGTTCAGACGTGTGCTCTTCCGATCT
INDEX23	CAAGCAGAAGACGGCATACGAGATCCACTCGTGACTGGAGTTCAGACGTGTGCTCTTCCGATCT
INDEX25	CAAGCAGAAGACGGCATACGAGATATCAGTGTGACTGGAGTTCAGACGTGTGCTCTTCCGATCT
INDEX26	CAAGCAGAAGACGGCATACGAGATGCTCATGTGACTGGAGTTCAGACGTGTGCTCTTCCGATCT
INDEX27	CAAGCAGAAGACGGCATACGAGATAGGAATGTGACTGGAGTTCAGACGTGTGCTCTTCCGATCT
INDEX28	CAAGCAGAAGACGGCATACGAGATCTTTTGGTGACTGGAGTTCAGACGTGTGCTCTTCCGATCT
INDEX29	CAAGCAGAAGACGGCATACGAGATTAGTTGGTGACTGGAGTTCAGACGTGTGCTCTTCCGATCT
INDEX30	CAAGCAGAAGACGGCATACGAGATCCGGTGGTGACTGGAGTTCAGACGTGTGCTCTTCCGATCT
INDEX31	CAAGCAGAAGACGGCATACGAGATATCGTGGTGACTGGAGTTCAGACGTGTGCTCTTCCGATCT
INDEX32	CAAGCAGAAGACGGCATACGAGATTGAGTGGTGACTGGAGTTCAGACGTGTGCTCTTCCGATCT
INDEX33	CAAGCAGAAGACGGCATACGAGATCGCCTGGTGACTGGAGTTCAGACGTGTGCTCTTCCGATCT
INDEX34	CAAGCAGAAGACGGCATACGAGATGCCATGGTGACTGGAGTTCAGACGTGTGCTCTTCCGATCT
INDEX35	CAAGCAGAAGACGGCATACGAGATAAAATGGTGACTGGAGTTCAGACGTGTGCTCTTCCGATCT
INDEX36	CAAGCAGAAGACGGCATACGAGATTGTTGGGTGACTGGAGTTCAGACGTGTGCTCTTCCGATCT
INDEX37	CAAGCAGAAGACGGCATACGAGATATTCCGGTGACTGGAGTTCAGACGTGTGCTCTTCCGATCT
INDEX38	CAAGCAGAAGACGGCATACGAGATAGCTAGGTGACTGGAGTTCAGACGTGTGCTCTTCCGATCT
INDEX39	CAAGCAGAAGACGGCATACGAGATGTATAGGTGACTGGAGTTCAGACGTGTGCTCTTCCGATCT
INDEX40	CAAGCAGAAGACGGCATACGAGATTCTGAGGTGACTGGAGTTCAGACGTGTGCTCTTCCGATCT
INDEX43	CAAGCAGAAGACGGCATACGAGATGCTGTAGTGACTGGAGTTCAGACGTGTGCTCTTCCGATCT
INDEX44	CAAGCAGAAGACGGCATACGAGATATTATAGTGACTGGAGTTCAGACGTGTGCTCTTCCGATCT
INDEX47	CAAGCAGAAGACGGCATACGAGATCTTCGAGTGACTGGAGTTCAGACGTGTGCTCTTCCGATCT

## Sheet: Supplemental Table 3
Genomic assay	cell line	file name	link	source	genome assembly
DNase-seq	GM12878	wgEncodeRegDnaseUwGm12878Peak	http://hgdownload.cse.ucsc.edu/goldenPath/hg38/database/	ENCODE (UW)	GRCh38/hg38
DNase-seq	K562	wgEncodeRegDnaseUwK562Peak	http://hgdownload.cse.ucsc.edu/goldenPath/hg38/database/	ENCODE (UW)	GRCh38/hg38
CTCF ChIP-seq	GM12878	wgEncodeAwgTfbsBroadGm12878CtcfUniPk.narrowPeak.gz	http://hgdownload.cse.ucsc.edu/goldenPath/hg19/encodeDCC/wgEncodeAwgTfbsUniform/	ENCODE (Broad)	hg19
CTCF ChIP-seq	K562	wgEncodeAwgTfbsBroadK562CtcfUniPk.narrowPeak.gz	http://hgdownload.cse.ucsc.edu/goldenPath/hg19/encodeDCC/wgEncodeAwgTfbsUniform/	ENCODE (Broad)	hg19
PU.1 ChIP-seq	GM12878	wgEncodeAwgTfbsHaibGm12878Pu1Pcr1xUniPk.narrowPeak.gz	http://hgdownload.cse.ucsc.edu/goldenPath/hg19/encodeDCC/wgEncodeAwgTfbsUniform/	ENCODE (Hudson Alpha)	hg19
PU.1 ChIP-seq	K562	wgEncodeAwgTfbsHaibK562Pu1Pcr1xUniPk.narrowPeak.gz	http://hgdownload.cse.ucsc.edu/goldenPath/hg19/encodeDCC/wgEncodeAwgTfbsUniform/	ENCODE (Hudson Alpha)	hg19
EBF1 ChIP-seq	GM12878	wgEncodeAwgTfbsHaibGm12878Ebf1sc137065Pcr1xUniPk.narrowPeak.gz	http://hgdownload.cse.ucsc.edu/goldenPath/hg19/encodeDCC/wgEncodeAwgTfbsUniform/	ENCODE (Hudson Alpha)	hg19
Mnase-seq	GM12878	NA	http://hgdownload.cse.ucsc.edu/goldenPath/hg19/encodeDCC/wgEncodeSydhNsome/	ENCODE (Stanford)	hg19
