# Supplementary material for: Simultaneous measurement of chromatin accessibility, DNA methylation, and nucleosome phasing in single cells
Source: eLife. 2017 Jun 27;6:e23203. doi: 10.7554/eLife.23203 (PMC5487215; doi:10.7554/eLife.23203)
Supplement: Source code 1. — DOI: http://dx.doi.org/10.7554/eLife.23203.038 [file elife-23203-code1.py]

#!/usr/bin/python


import sys
import operator
import csv
import numpy
import pandas as pd
from collections import defaultdict


# Function definitions
# Add a column where the score from the coord at coord + step is
def get_abs_coord(df, df_CumChromSize):
    merged_df = pd.merge(df, df_CumChromSize, left_index=True, right_index=True, how='inner')
    merged_df['changedCoord'] = merged_df['c1'] + merged_df['relCoord']
    return(merged_df[['changedCoord','s']])

def add_jump(df, step):
    d = defaultdict(None, dict(zip(df['changedCoord'], df['s'])))
    df_wStep = pd.DataFrame({'s': df['s'],
                         'jump': [d.get(i + step) for i in df['changedCoord']]})
    return(df_wStep)

# Get the correlation of the scores and the shifted scores
def jump_prob(df, step):
    chromcoords = add_jump(df, step)
    chromcoords = chromcoords[chromcoords['jump'].isin([0,100]) & chromcoords['s'].isin([0,100])]
    series_len = chromcoords.count()[1]
    series_matched_len = chromcoords[(chromcoords['jump'] == chromcoords['s'])].count()[1]
    series_matched_100 = chromcoords[chromcoords['jump'].isin([100]) & chromcoords['s'].isin([100])].count()[1]
    return(numpy.corrcoef(chromcoords['jump'], chromcoords['s'])[0][1], series_len, series_matched_len, series_matched_100)

# Tie it together, split input df along chromosome, do all jumps from 0 to 220,
# return mean over the corrolations on individual chromosome
def cor_shift(df):
    
    print("started ... cor_shift")
    
    corrprobs = [jump_prob(df, i) for i in range(400)]
    print("ALL ... done")
    return([corrprobs])


path_to_data =  sys.argv[1]

df = pd.read_csv(path_to_data, sep='\t', header=None, names=['c1', 'c2', 's', 't1', 't2'])

path_to_CumChromSize =  sys.argv[2]
df_CumChromSize = pd.read_csv(path_to_CumChromSize, sep='\t', header=None, names=['relCoord'])

df_new_coord = get_abs_coord(df, df_CumChromSize)

correlations = cor_shift(df_new_coord)

df = pd.DataFrame(correlations[0])

OutPath =  sys.argv[3]
df.to_csv(path_or_buf=OutPath)
